# Supplementary material for: Identification and characteristics of a novel acquired aminoglycoside phosphotransferase, APH(3′)-IVb, from Riemerella anatipestifer
Source: Antimicrob Agents Chemother. 2026 Mar 24;70(5):e01631-25. doi: 10.1128/aac.01631-25 (PMC13148043; doi:10.1128/aac.01631-25)
Supplement: Supplemental tables — Tables S1 to S5. [file aac.01631-25-s0002.xlsx]

## Sheet: Table S1
Table S1.The primers for deletion, expression and complementation of the aph(3')-Ⅳb gene
Strain, plasmid or primer	Description	Source of reference
Stains
R. anatipestifer ATCC 11845	LCMS, CFXS	ATCC
R. anatipestifer RCAD1101	LCMR, CFXS	This study
E. coli BL21(DE3)	F⁻ ompT hsdS_B(r_B⁻ m_B⁻) gal dcm (DE3)	Invitrogen
R. anatipestifer RCAD1101△aph(3')-Ⅳb	R. anatipestifer RCAD1101△aph(3')-Ⅳb	This study
Plasmids
pLMF03	A recombinant E. coli-R. anatipestifer shuttle plasmid, AMPR	[1]
pET28a	E. coli expression plasmid containing the T7 promoter, with 6xHis tag, KANR	Novagen
pET32a	E. coli expression plasmid containing the T7 promoter, with Trx (thioredoxin) fusion tag, AMPR	Novagen
pBAD24::cfxA-SacB	E. coli expression vector containing the araBAD promoter	Laboratory collection
pLMF03-aph(3')-Ⅳb	A recombinant E. coli-R. anatipestifer shuttle plasmid, AMPR, with aph(3')-Ⅳb gene	This study
pET28a-aph(3')-Ⅳb	A recombinant E. coli expression plasmid, KANR, with aph(3')-Ⅳb gene	This study
pET32a-aph(3')-Ⅳb	A recombinant E. coli expression plasmid, AMPR, with aph(3')-Ⅳb gene	This study
pET32a-aph(3')-ⅣbG26A	A recombinant E. coli expression plasmid, AMPR, with aph(3')-ⅣbG26Agene	This study
pET32a-aph(3')-ⅣbS27A	A recombinant E. coli expression plasmid, AMPR, with aph(3')-ⅣbS27A gene	This study
pET32a-aph(3')-ⅣbN29A	A recombinant E. coli expression plasmid, AMPR, with aph(3')-ⅣbN29A gene	This study
pET32a-aph(3')-ⅣbK46A	A recombinant E. coli expression plasmid, AMPR, with aph(3')-ⅣbK46A gene	This study
pET32a-aph(3')-ⅣbD60A	A recombinant E. coli expression plasmid, AMPR, with aph(3')-ⅣbD60A gene	This study
pET32a-aph(3')-ⅣbT91A	A recombinant E. coli expression plasmid, AMPR, with aph(3')-ⅣbT91A gene	This study
pET32a-aph(3')-ⅣbL93A	A recombinant E. coli expression plasmid, AMPR, with aph(3')-ⅣbT93A gene	This study
pET32a-aph(3')-ⅣbG95A	A recombinant E. coli expression plasmid, AMPR, with aph(3')-ⅣbG95A gene	This study
pET32a-aph(3')-ⅣbT97A	A recombinant E. coli expression plasmid, AMPR, with aph(3')-ⅣbT97A gene	This study
pET32a-aph(3')-ⅣbD155A	A recombinant E. coli expression plasmid, AMPR, with aph(3')-ⅣbD155A gene	This study
pET32a-aph(3')-ⅣbD188A	A recombinant E. coli expression plasmid, AMPR, with aph(3')-ⅣbD188A gene	This study
pET32a-aph(3')-ⅣbD192A	A recombinant E. coli expression plasmid, AMPR, with aph(3')-ⅣbD192A gene	This study
pET32a-aph(3')-ⅣbN193A	A recombinant E. coli expression plasmid, AMPR, with aph(3')-ⅣbN193A gene	This study
pET32a-aph(3')-ⅣbE206A	A recombinant E. coli expression plasmid, AMPR, with aph(3')-ⅣbE206A gene	This study
pET32a-aph(3')-ⅣbD218A	A recombinant E. coli expression plasmid, AMPR, with aph(3')-ⅣbD218A gene	This study
pET32a-aph(3')-ⅣbR224A	A recombinant E. coli expression plasmid, AMPR, with aph(3')-ⅣbR224A gene	This study
pET32a-aph(3')-ⅣbN225A	A recombinant E. coli expression plasmid, AMPR, with aph(3')-ⅣbN225A gene	This study
pET32a-aph(3')-ⅣbD259A	A recombinant E. coli expression plasmid, AMPR, with aph(3')-ⅣbD259A gene	This study
pET32a-aph(3')-ⅣbE260A	A recombinant E. coli expression plasmid, AMPR, with aph(3')-ⅣbE260A gene	This study
pET32a-aph(3')-Ⅳb△F262	A recombinant E. coli expression plasmid, AMPR, with aph(3')-Ⅳb△F262 gene	This study
Primers for identification of the aph(3')-Ⅳb-positive strains
aph(3')-Ⅳb-F1	5'-ATGGAAATCAGTAAAGACGTAAAAAATC-3'	This study
aph(3')-Ⅳb-R1	5'-TCTCAAAATATATAATAATCTGCTCAAGAAAACT-3'
Primers for construction of shuttle vector pLMF03-aph(3')-Ⅳb
aph(3')-Ⅳb-F2	5'-CCATGGCTCTAGAACTCGAGATGGAAATCAGTAAAGACGTAAAAAATC-3' (homologous region underlined)	This study
aph(3')-Ⅳb-R2	5'-GAAGCAACTCCACTAGTTCATCAAAAGAACTCGTCTAATAATATATAAAAACTCT-3'(homologous region underlined)
pLMF03-linearized-F	5'-GACGAGTTCTTTTGATGAACTAGTGGAGTTGCTTCT-3' (homologous region underlined)
pLMF03-linearized-R	5'-TTTACTGATTTCCATCTCGAGTTCTAGAGCCATGG-3' (homologous region underlined)
Primers for construction of protein expression vector pET28a-aph(3')-Ⅳb
aph(3')-Ⅳb-F3	5'-GGTCGCGGATCCGAAATGGAAATCAGTAAAGACGTAAAAAATC-3' (homologous region underlined)	This study
aph(3')-Ⅳb-R3	5'-CGCAAGCTTGTCGACGGAGCTCGAATCAAAAAGAACTCGTCTAATAATATATAAAAACTCT-3'(homologous region underlined)
pET28a-linearized-F	5'-GACGAGTTCTTTTGATTCGAGCTCCGTCGAC-3' (homologous region underlined)
pET28a-linearized-R	5'-TTTACTGATTTCCATTTCGGATCCGCGACC-3' (homologous region underlined)
Primers for construction of overexpression vector pET32a-aph(3')-Ⅳb
aph(3')-Ⅳb-F	5'-TTTAAGAAGGAGATATACATATGGAAATCAGTAAAGACGTAAAAAATC-3' (homologous region underlined)	This study
aph(3')-Ⅳb-R	5'-GCCAGAACCAGAACCTCAAAAAGAACT CG TCTAATAATATATAAAAACTCTAT-3' (homologous region underlined)
pET32a-linearized-F	5'-GACGAGTTCTTTTGAGGTTCTGGTTCTGGCC-3' (homologous region underlined)
pET32a-linearized-R	5'-TTTACTGATTTCCATATGTATATCTCCTTCTTAAAGTTAAACAAAATT-3' (homologous region underlined)
Primers for identification of the △aph(3')-Ⅳb mutant strain and and the complementation strain
16s rRNA-F	5'-CTTCGGATACTTGAGAGCG-3'	[2]
16s rRNA-R	5'-GCAGCACCTTGAAAATTGT-3'
aph(3')-ⅣbL-F1	5'-ACTAAATCTCTTTTTTATCAATTTGGCTG-3'	This study
aph(3')-ⅣbL-R1	5'-TTGCTGTGTCTTTTAGCCTTG-3'
aph(3')-ⅣbR-F1	5'-AAGAAGCCCAGCCACC-3'
aph(3')-ⅣbR-R1	5'-GTTTCACATTAAAGTTAATTTCGGCT-3'
cfxA-SacB-F	5'-AAGGCTAAAAGACACAGCAATGACCCCGAAGCAGG-3' (homologous region underlined)
cfxA-SacB-R	5'-TGTTGGTGGCTGGGCTTCTT GTCGGTTATTTGTTAACTGTTAATTGTC-3' (homologous region underlined)
aph(3')-ⅣbL-F2	5'-TTCGGAACCTTCTTT TTATCATTTCA-3'
aph(3')-Ⅳb-overlap	5'-GTGGCTGGGCTTCTTTTGCTGTGTCTTTTAGCCTT-3' (homologous region underlined)
aph(3')-ⅣbR-F	5'-TAAAAGACACAGCAAAAGAAGCCCAGCCAC-3' (homologous region underlined)
aph(3')-Ⅳb-R2	5'-TACCC CAAAGATAAACAAAT TTTTCTAAAA A-3'
Primers for Construction of Point-Mutant vector
aph(3')-Ⅳb-up-F	5'-TTTAAGAAGGAGATATACATATGGAAATCAGTAAAGACGTAAAAAATC-3' (homologous region underlined)	This study
aph(3')-Ⅳb--down-R	5'-GCCAGAACCAGAACCTCAAAAAGAACT CG TCTAATAATATATAAAAACTCTAT-3' (homologous region underlined)
pET32a-aph(3')-ⅣbG26A-up-R	5'-CAAATTTCAGGTGCATCAACAAATGCTGAATTGTTCAG-3'
pET32a-aph(3')-ⅣbG26A-down-F	5'-AGCATTTGTTGATGCACCTGAAATTTGTGTGGTAGT-3'
pET32a-aph(3')-ⅣbS27A-up-R	5'-ATTCAGGTGGTGCAACAAATGCTGAATTGTT CAGG-3'
pET32a-aph(3')-ⅣbS27A-down-F	5'-TTCAGCATTTGTTGCACCACCTGAAATTTGTGTGG-3'
pET32a-aph(3')-ⅣbN29A-up-R	5'-GAACAATTCAGCTGCTGTTGAACCACCTGAAATTTGT-3'
pET32a-aph(3')-ⅣbN29A-down-F	5'-GGTGGTTCAACAGCAGCTGAATTGTT CAGGGTTACG-3'
pET32a-aph(3')-ⅣbK46A-up-R	5'-TTAATATAAATTTGTTTTGCGAGAATAAAACTCTTTGATTCATCTGTC-3'
pET32a-aph(3')-ⅣbK46A-down-F	5'-CAAAGAGTTTTATTCTCGCAAAACAAATTTATATTAACCATAATGTAAGCCTC-3'
pET32a-aph(3')-ⅣbD60A-up-R	5'-ATAATTTTGATATGCGTATTTGAGGCTTACATTATGGTT AATATAAAT-3'
pET32a-aph(3')-ⅣbD60A-down-F	5'-AGCCTCAAAATACGCATATCAAAAATTATTTATGGCTTGACGGA-3'
pET32a-aph(3')-ⅣbT91A-up-R	5'-AGCCTCAAAATACGCATATCAAAAATTATTTATGGCTTGACGGA-3'
pET32a-aph(3')-ⅣbT91A-down-F	5'-TTGTTATGTATGGCAGAACTGCAAGGAAAAACTCTTGA-3'
pET32a-aph(3')-ⅣbL93A-up-R	5'-AGTTTTTCCTTGTGCTTCCGTCATACATAACAATT CAAAGT-3'
pET32a-aph(3')-ⅣbL93A-down-F	5'-TGTATGACGGAAGCACAAGGAAAAACTCTTGAATATTATTTTGATAAAAATAG-3'
pET32a-aph(3')-ⅣbG95A-up-R	5'-TAATATT CAAGAGTTTTTGCTTGCAGTTCCGTCATACATAAC-3'
pET32a-aph(3')-ⅣbG95A-down-F	5'-GTATGACGGAACTGCAAGCAAAAACTCTTGAATATTATTTTGATAAAAATAGAAACTGA-3'
pET32a-aph(3')-ⅣbT97A-up-R	5'-ATAATATTCAAGTGCTTTTCCTTGCAGTTCCGTC-3'
pET32a-aph(3')-ⅣbT97A-down-F	5'-CTGCAAGGAAAAGCACTTGAATATTATTTTGATAAAAATAGAAACTGAAGAAATT-3'
pET32a-aph(3')-ⅣbD155A-up-R	5'-AAGTTTGATTTTCGGGTTGTAATGCTGTAAAAATCAATTAACCCACTATCTAAATTAAAT-3'
pET32a-aph(3')-ⅣbD155A-down-F	5'-ATTGATTTTACAGCAT TACAACCCGAAAAATCAAACTTACA-3'
pET32a-aph(3')-ⅣbD188A-up-R	5'-TAAGTTGTCAAAACAGTATGCTCCGTGTGTAAACACTAATTCATAG-3'
pET32a-aph(3')-ⅣbD188A-down-F	5'-TAGTGTTTACACACGGAGCATACTGTTTTGACAACTTAATTTTTGACA-3'
pET32a-aph(3')-ⅣbD192A-up-R	5'-AAAAATTA AGTTTG CAAAACAGTAATCTCCGTGTGT-3'
pET32a-aph(3')-ⅣbD192A-down-F	5'-GATTACTGTTTTGCAAACTTAATTTTTGACAATCATAACTTAAGTG-3'
pET32a-aph(3')-ⅣbN193A-up-R	5'-TGATTGTCAAAAATTAATGCGTCAAAACAGTAATCTCCGTGT-3'
pET32a-aph(3')-ⅣbN193A-down-F	5'-GAGATTACTGTTTTGACGCATTAATTTTTGACAATCATAACTTAAGTGGTT-3'
pET32a-aph(3')-ⅣbE206A-up-R	5'-ATACCTCCATTGCCAATTGCTATAAAACCACTTAAGTTATGATTGTCAAAAATTA-3'
pET32a-aph(3')-ⅣbE206A-down-F	5'-ACTTAAGTGGTTTTATAGCAATTGGCAATGGAGGTATAGC-3'
pET32a-aph(3')-ⅣbD218A-up-R	5'-CTAACAGCAAGTGCAATTGCTTGATATTTATCTGCTATACCTCCATTG-3'
pET32a-aph(3')-ⅣbD218A-down-F	5'-TAGCAGATAAATATCAAGCAATTGCACTTGCTGTTAGAAAC-3'
pET32a-aph(3')-ⅣbR224A-up-R	5'-ATCTC GTATGTTTGCAACAGCAAGTGCAATATCTTGAT-3'
pET32a-aph(3')-ⅣbR224A-down-F	5'-GCACTTGCTGTTGCAAACATACGAGATAATTTTAGACCAGAAA-3'
pET32a-aph(3')-ⅣbN225A-up-R	5'-ATTATCTCGTATTGCTCTAACAGCAAGTGCAATATCTTGAT-3'
pET32a-aph(3')-ⅣbN225A-down-F	5'-CTTGCTGTTAGAGCAATACGAGATAATTTTAGACCAGAAATGG-3'
pET32a-aph(3')-ⅣbD259A-up-R	5'-TCAAAAGAACTCTGCTAATAATATATAAAACTCTATTTTATTTTTGTTTGGCTTATC-3'
pET32a-aph(3')-ⅣbD259A-down-F	5'-TATATATTATTAGCAGAGTTCTTTTGA GGTTCTGGTT-3'
pET32a-aph(3')-ⅣbE260A-up-R	5'-CAGAACC TCAAAAGAATGCGTCTAATAATATATAAAACTCTATTTTATTTTTGTTTGG C-3'
pET32a-aph(3')-ⅣbE260A-down-F	5'-TTTATATATTATTAGACGCATTCTTTTGA GGTTCTGGTTCTG-3'
pET32a-aph(3')-Ⅳb△F262-up-R	5'-AGAACCAGAACC TCAGAACT CG TCTAATAATATATAAAACTCTATTTTATTTTTG-3'
pET32a-aph(3')-Ⅳb△F262-down-F	5'-TTATTAGACGAGTTCTGA GGTTCTGGTTCTGGC-3'
Primers for amplifying the aph(3')-Ⅳb gene and its intergenic regions
aph(3')-Ⅳb-F4	5'-TATTTAACATATTTAATTTACAATAAGAGACAATAAGGAAAC-3'	This study
aph(3')-Ⅳb-R4	5'-TTAGTTGTTTTATGTAAAATTTTCAACAAAGATACA-3'
Reference
[1] Liu MF, Wang MY, Zhu DK, Wang MS, Jia RY, Chen S, et al. Investigation of TbfA in Riemerella anatipestifer using plasmid-based methods for gene over-expression and knockdown. Sci Rep 2016;6:37159.
[2] Luo HY, Liu MF, Wang LY, Zhou WS, Wang MS, Cheng AC, et al. Identification of ribosomal RNA methyltransferase gene ermF in Riemerella anatipestifer. Avian Pathol 2015;44:162–8.

## Sheet: Table S2
Table S2. Antimicrobial Susceptibility of R. anatipestifer strains
	MIC (mg/L)
Strains	OXA	AMP	CFX	CEP	CTX	CAZ	FEP	IPM	CHL	FFC	ERY	AZM	NOR	OFL	TIG	TET	TMP	SMX
ATCC 11845	<0.25	<0.25	<0.25	<0.25	<0.25	0.5	<0.25	0.03125	4	1	<0.25	1	0.5	<0.25	<0.25	<0.25	256	256
RCAD1101	64	128	<0.25	128	64	64	256	0.5	64	128	64	256	32	4	16	32	>512	>512
Abbreviations: OXA, oxacillin; AMP, ampicillin; CFX, cefoxitin; CEP, cephalothin; CTX, cefotaxime; CAZ, ceftazidime; FEP, cefepime; IPM, imipenem; CHL, chloramphenicol; FFC, florfenicol; ERY, erythromycin; AZM, azithromycin; NOR, norfloxacin; OFL, ofloxacin; TIG, tigecycline; TET, tetracycline; TMP, trimethoprim; SMX, sulfamethoxazole; RIF, rifampicin.

## Sheet: Table S3
Table S3. Resistance genes identified in R. anatipestifer RCAD1101
Antibiotic class	Resistance gene	Length (aa)	Identity (%)	Closest reference accession
Aminoglycosides	ranB	253	100	ADZ12700.1[ranB]
	ranA	258	99.61	ADZ12699.1[ranA]
	aadS*3a	287	99.65	WP_003013318.1[aadS]
	aadS	287	100	WP_003013318.1[aadS]
	aph(3')-Ⅳb	262	39	WP_063841674.1[aph(3')-IVa]
β-Lactams	blaOXA-209	273	83.21	WP_014053563.1[blaOXA-209]
	blaOXA - 1327	285	100	WP_077564355.1[blaOXA-1327]
	blaOXA-209*2a	274	86.5	WP_014053563.1[blaOXA-209]
Tetracyclines	tet(X4)*3a	388	97.11	WP_094309310.1[tet(X4)]
	tet(X5)	387	96.03	WP_063856444.1[tet(X5)]
	tet(X5)*a	388	94.59	WP_150378267.1[tet(X5)]
	tet(X2)	388	99.74	WP_015060600.1[tet(X2)]
Macrolides	erm(F)*5a	266	98.87	WP_002682030.1[erm(F)]
	lnu(H)*2a	260	93.85	WP_051021433.1[lnu(H)]
	lnu(H)*2a	260	100	WP_051021433.1[lnu(H)]
	ere(D)*3a	408	95.34	WP_015345560.1[ere(D)]
	estT*2a	306	100	WP_185148407.1[estT]
	estT	304	98.58	WP_185148407.1[estT]
Chloramphenicols	floR*3a	413	99.75	WP_011453054.1[floR]
	catB-like	209	73.66	WP_032492194.1[catB3]
Sulfonamides	dfrA49	235	98.8	WP_038694170.1[dfrA49]
aThe drug-resistant gene has n copies, denoted as *n.

## Sheet: Table S4
Table S4. Information of aph(3')-Ⅳb-positive R. anatipestifer isolates of our lab
Strains	Assembly accession	Collection date	Host	Source	Country	Location
RCAD1957	JBRDZT000000000	2024-07-02	Duck	throat	China	Sichuan, Deyang
RCAD1946	JBRDZS000000000	2024-03-29	Duck	throat	China	Sichuan, Pengshan
RCAD1780	JBLOFF000000000	2023/7/31	Duck	throat	China	Sichuan, Leshan
RCAD1101	JAFELZ000000000	2020/9/19	Duck	throat	China	Yunnan
RCAD1832	JBRDZQ000000000	2023/11/20	Duck	Liver	China	Jiangxi
RCAD1810	JBLOEI000000000	2023/11/20	Duck	throat	China	Jiangxi
RCAD0865	JAQZKS000000000	2019/10/25	Duck	Liver	China	Guangdong
RCAD1090	JAFELW000000000	2020/9/6	Duck	throat	China	Sichuan, Anyue
RCAD1082	JAFELP000000000	2020/8/23	Duck	throat	China	Shaanxi
RCAD1907	JBRDZR000000000	2023-08-29	Duck	throat	China	Shandong
RCAD1631	JBRDZP000000000	2021-01-15	Duck	throat	China	Shandong
RCAD1618	JBRDZO000000000	2021-01-10	Duck	throat	China	Shandong
RCAD0416	NZ_CP073240.1	2017/5/5	Gallus gallus	throat	China	Sichuan, MianYang
RCAD0145	JAFKAN000000000.1	2010-07-05	Duck	heart	China	Sichuan, Meishan

## Sheet: Table S5
Table S5. Information of aph(3')-Ⅳb-positive bacterial strains from public databases
Source categories	Host	Isolation source	Strain	Assembly accession	Accession number	Gene locus_tag	Protein refseq accession	Identity to aph(3')-Ⅳb(%)	Years	Country	China(precise）	References
Pathogen	duck	respiratory tract	Riemerella anatipestifer strain RCAD1082	GCF_037861575.1	NZ_JAFELQ010000030.1	JSO58_RS10300	WP_327611750.1	1	2020	China	Shaanxi
Pathogen	duck	respiratory tract	Riemerella anatipestifer strain RCAD1090	GCF_037861325.1	NZ_JAFELW010000002.1	JSO62_RS02645	WP_327611750.1	1	2020	China	Sichuan
Pathogen	duck	respiratory tract	Riemerella anatipestifer strain RCAD1101	GCF_037861175.1	NZ_JAFELZ010000013.1	JSO59_RS10775	WP_327611750.1	1	2020	China	Yunnan
Pathogen	duck	respiratory tract	Bergeyella sp. RCAD1439 strain RCAD1439	GCF_036016955.1	NZ_JAYWXI010000023.1	VQ048_RS11095	WP_327611750.1	1	2021	China	Anhui, Anqing
Pathogen	Homo sapiens	urine	Chryseobacterium urinae strain APV-1	GCF_030518295.1	NZ_JAULSJ010000073.1	QWT87_20950	WP_302718671.1	0.9924	2022	India: Mira-Bhairder, Mumbai	NA	[1]
Pathogen	Gallus gallus	paranasal sinuses of layer hens	Ornithobacterium rhinotracheale strain FARPER-174b	GCF_004088395.1	NZ_CP035107.1	EQP59_03865	WP_128501036.1	0.9885	2015	Peru	NA	[2]
Pathogen	duck	liver	Riemerella anatipestifer strain RCAD0416	GCF_009670965.2	NZ_CP073240.1	EQP59_03865	WP_154138269.1	0.9847	2015	China	Sichuan, MianYang	[3]
Pathogen	Homo sapiens	Left Flank	Parabacteroides goldsteinii strain BFG-241	GCF_020091425.1	NZ_CP081906.1	K6V26_RS03575	WP_154138269.1	0.9847	1988	USA:Bethesda	NA	[4]
Pathogen	Homo sapiens	NA	Sphingobacterium sp. LZ7M1 strain LZ7M1	GCF_024296865.1	NZ_CP101134.1	NMK93_RS07020	WP_154138269.1	0.9847	2021	China	Luzhou
Pathogen	Homo sapiens	Sputum	Chryseobacterium bernardetii strain CB1	GCF_014218885.1	NZ_JACLCV010000028.1	H6W54_RS24375	WP_154138269.1	0.9847	2005	China	NA	[5]
Pathogen	Homo sapiens	Sputum	Chryseobacterium bernardetii strain CB3	GCF_014218785.1	NZ_JACLCX010000027.1	H6W56_RS24365	WP_154138269.1	0.9847	2006	China	NA	[5]
Pathogen	Homo sapiens	Blood	Chryseobacterium indologenes strain CI10	GCF_014218815.1	NZ_JACLCZ010000029.1	H6W58_RS21740	WP_154138269.1	0.9847	2005	China	NA	[5]
Pathogen	Homo sapiens	Sputum	Chryseobacterium indologenes strain CI14	GCF_014220615.1	NZ_JACLDD010000031.1	H6W62_RS21785	WP_154138269.1	0.9847	2005	China	NA	[5]
Pathogen	Homo sapiens	Urine	Chryseobacterium indologenes strain CI15	GCF_014220605.1	NZ_JACLDE010000029.1	H6W63_RS21745	WP_154138269.1	0.9847	2005	China	NA	[5]
Pathogen	Homo sapiens	Sputum	Chryseobacterium indologenes strain CI16	GCF_014220565.1	NZ_JACLDF010000031.1	H6W64_RS21770	WP_154138269.1	0.9847	2005	China	NA	[5]
Pathogen	Homo sapiens	Sputum	Chryseobacterium indologenes strain CI17	GCF_014220575.1	NZ_JACLDG010000029.1	H6W65_RS21760	WP_154138269.1	0.9847	2005	China	NA	[5]
Pathogen	Homo sapiens	Sputum	Chryseobacterium indologenes strain CI18	GCF_014220525.1	NZ_JACLDH010000030.1	H6W66_RS21760	WP_154138269.1	0.9847	2005	China	NA	[5]
Pathogen	Homo sapiens	Urine	Chryseobacterium indologenes strain CI19	GCF_014220505.1	NZ_JACLDI010000029.1	H6W67_RS21775	WP_154138269.1	0.9847	2005	China	NA	[5]
Pathogen	Homo sapiens	Sputum	Chryseobacterium indologenes strain CI20	GCF_014220515.1	NZ_JACLDK010000024.1	H6W69_RS21655	WP_154138269.1	0.9847	2005	China	NA	[5]
Pathogen	Homo sapiens	Sputum	Chryseobacterium indologenes strain CI25	GCF_014220405.1	NZ_JACLDP010000030.1	H6W74_RS21760	WP_154138269.1	0.9847	2010	China	NA	[5]
Pathogen	Homo sapiens	Sputum	Chryseobacterium indologenes strain CI26	GCF_014220365.1	NZ_JACLDQ010000029.1	H6W75_RS21755	WP_154138269.1	0.9847	2010	China	NA	[5]
Pathogen	Homo sapiens	Sputum	Chryseobacterium indologenes strain CI27	GCF_014220345.1	NZ_JACLDR010000029.1	H6W76_RS21760	WP_154138269.1	0.9847	2010	China	NA	[5]
Pathogen	Homo sapiens	Sputum	Chryseobacterium indologenes strain CI29	GCF_014220285.1	NZ_JACLDT010000033.1	H6W78_RS21775	WP_154138269.1	0.9847	2010	China	NA	[5]
Pathogen	Homo sapiens	Sputum	Chryseobacterium indologenes strain CI30	GCF_014220275.1	NZ_JACLDV010000029.1	H6W80_RS21765	WP_154138269.1	0.9847	2010	China	NA	[5]
Pathogen	Homo sapiens	Sputum	Chryseobacterium indologenes strain CI35	GCF_014220185.1	NZ_JACLEA010000031.1	H6W85_RS21475	WP_154138269.1	0.9847	2006	China	NA	[5]
Pathogen	Homo sapiens	Sputum	Chryseobacterium indologenes strain CI40	GCF_014220065.1	NZ_JACLEG010000031.1	H6W91_RS21745	WP_154138269.1	0.9847	2007	China	NA	[5]
Pathogen	Homo sapiens	Sputum	Chryseobacterium indologenes strain CI4	GCF_014220005.1	NZ_JACLEH010000030.1	H6W92_RS21740	WP_154138269.1	0.9847	2009	China	NA	[5]
Pathogen	Homo sapiens	Urine	Chryseobacterium indologenes strain CI5	GCF_014219985.1	NZ_JACLEI010000032.1	H6W93_RS21750	WP_154138269.1	0.9847	2009	China	NA	[5]
Pathogen	Homo sapiens	Urine	Chryseobacterium indologenes strain CI6	GCF_014219965.1	NZ_JACLEJ010000031.1	H6W94_RS21790	WP_154138269.1	0.9847	2004	China	NA	[5]
Pathogen	Homo sapiens	Sputum	Chryseobacterium indologenes strain CI7	GCF_014219975.1	NZ_JACLEK010000029.1	H6W95_RS21765	WP_154138269.1	0.9847	2004	China	NA	[5]
Pathogen	Homo sapiens	Sputum	Chryseobacterium indologenes strain CI8	GCF_014219895.1	NZ_JACLEL010000031.1	H6W96_RS21745	WP_154138269.1	0.9847	2005	China	NA	[5]
Pathogen	Homo sapiens	Sputum	Elizabethkingia meningoseptica strain EM13	GCF_014220845.1	NZ_JACLFT010000008.1	H6X30_RS14050	WP_154138269.1	0.9847	2005	China	NA	[5]
Pathogen	Homo sapiens	Sputum	Elizabethkingia meningoseptica strain EM14	GCF_014220795.1	NZ_JACLFU010000008.1	H6X31_RS12995	WP_154138269.1	0.9847	2005	China	NA	[5]
Pathogen	Homo sapiens	Urine	Elizabethkingia meningoseptica strain EM15	GCF_014219455.1	NZ_JACLFV010000008.1	H6X32_RS14035	WP_154138269.1	0.9847	2005	China	NA	[5]
Pathogen	Homo sapiens	Sputum	Elizabethkingia meningoseptica strain EM18	GCF_014219385.1	NZ_JACLFY010000008.1	H6X35_RS14385	WP_154138269.1	0.9847	2005	China	NA	[5]
Pathogen	Homo sapiens	Sputum	Elizabethkingia meningoseptica strain EM7	GCF_014219165.1	NZ_JACLGL010000008.1	H6X48_RS14680	WP_154138269.1	0.9847	2004	China	NA	[5]
Pathogen	Homo sapiens	Sputum	Elizabethkingia meningoseptica strain EM8	GCF_014219135.1	NZ_JACLGM010000008.1	H6X49_RS14480	WP_154138269.1	0.9847	2004	China	NA	[5]
Pathogen	Homo sapiens	Sputum	Sphingobacterium mizutaii strain SM2	GCF_014219045.1	NZ_JACLGQ010000008.1	H6X53_RS19350	WP_154138269.1	0.9847	2009	China	NA	[5]
Pathogen	Homo sapiens	Sputum	Sphingobacterium mizutaii strain SM3	GCF_014219055.1	NZ_JACLGR010000009.1	H6X54_RS17395	WP_154138269.1	0.9847	2009	China	NA	[5]
Pathogen	duck	brain tissue	Riemerella anatipestifer strain R-4	GCF_024124985.1	NZ_JAMXVS010000021.1	NHN08_RS10490	WP_154138269.1	0.9847	2021	China	Shandong	[6]
Pathogen	duck	brain tissue	Riemerella anatipestifer strain R-17	GCF_024124875.1	NZ_JAMXWK010000022.1	NHN19_RS10565	WP_154138269.1	0.9847	2021	China	Shandong	[6]
Pathogen	Homo sapiens	sputum	Elizabethkingia anophelis strain EAV_NVH72	GCF_927611535.1	NZ_OX596084.1	QQM10_RS07845	WP_154138269.1	0.9847	2021	Viet Nam	NA	[7]
Pathogen	Sus scrofa domesticus	Polyserositis	Glaesserella parasuis strain LSR011	GCF_048009095.1	NZ_CP181439.1	ACM22I_RS07815	WP_154138269.1	0.9847	2022	Peru	NA
Host-associated	Homo sapiens	NA	Sphingobacterium sp. LZ4M12 strain LZ4M12	GCF_024261475.1	NZ_JANBZH010000015.1	NLF95_RS19515	WP_154138269.1	0.9847	2021	China	Sichuan
Host-associated	Homo sapiens	NA	Sphingobacterium sp. LZ9M9 strain LZ9M9	GCF_024261445.1	NZ_JANBZI010000015.1	NLF97_RS19545	WP_154138269.1	0.9847	2021	China	Sichuan
Host-associated	Homo sapiens	NA	Sphingobacterium sp. LZ11T8 strain LZ11T8	GCF_024261425.1	NZ_JANBZY010000015.1	NLF99_RS19560	WP_154138269.1	0.9847	2021	China	Sichuan
Host-associated	Pig	fecal swab	Sphingobacterium sp. BN32 strain BN32	GCF_030503615.1	NZ_CP129963.1	QYC40_RS03465	WP_154138269.1	0.9847	2021	China	Heilongjiang
Host-associated	Homo sapiens	fecal swab	Myroides sp. R163-1 strain R163-1	GCF_030324485.1	NZ_JACAGL010000021.1	HXZ87_RS16160	WP_154138269.1	0.9847	2019	China	Henan	[8]
Host-associated	Homo sapiens	fecal swab	Myroides sp. 1372 strain 1372	GCF_030324525.1	NZ_JACAGM010000021.1	HXZ96_RS15575	WP_154138269.1	0.9847	2019	China	Henan	[8]
Host-associated	Homo sapiens	fecal swab	Myroides sp. 1354 strain 1354	GCF_030324495.1	NZ_JACAGN010000021.1	HX004_RS16160	WP_154138269.1	0.9847	2019	China	Henan	[8]
Host-associated	Homo sapiens	fecal swab	Myroides odoratimimus strain R977-1	GCF_030324545.1	NZ_JACAGP010000066.1	HX003_RS18380	WP_154138269.1	0.9847	2019	China	Sichuan	[8]
Host-associated	Homo sapiens	fecal swab	Myroides odoratimimus strain R1057-3	GCF_030324655.	NZ_JACAGV010000042.1	HXZ92_RS18485	WP_286407393.1	0.9809	2019	China	Ningxia	[8]
Host-associated	cattle	rectal swab	Empedobacter falsenii strain N85-1	GCF_030325755.1	NZ_JACAIY010000015.1	HXZ94_RS14730	WP_154138269.1	0.9847	2019	China	Hebei	[8]
Host-associated	cattle	rectal swab	Empedobacter falsenii strain N76-4	GCF_030325785.1	NZ_JACAIZ010000015.1	HXZ85_RS14725	WP_154138269.1	0.9847	2019	China	Hebei	[8]
Host-associated	fish	intestine	Myroides marinus strain Y34-3	GCF_030326225.1	NZ_JACAJW010000059.1	HX048_RS18670	WP_154138269.1	0.9847	2019	China	Zhejiang	[8]
Host-associated	fish	intestine	Myroides marinus strain Y30-1	GCF_030326205.1	NZ_JACAJX010000059.1	HX059_RS18665	WP_154138269.1	0.9847	2019	China	Zhejiang	[8]
Host-associated	fish	intestine	Myroides marinus strain Y22	GCF_030326285.1	NZ_JACAKA010000059.1	HX047_RS18640	WP_154138269.1	0.9847	2019	China	Zhejiang	[8]
Host-associated	chicken	intestine	Myroides odoratimimus strain DF97-5	GCF_030326585.1	NZ_JACAKP010000063.1	HX027_RS17255	WP_154138269.1	0.9847	2019	China	Jiangxi	[8]
Host-associated	chicken	intestine	Myroides odoratimimus strain DF96-5	GCF_030326615.1	NZ_JACAKQ010000047.1	HX060_RS16885	WP_154138269.1	0.9847	2019	China	Jiangxi	[8]
Host-associated	chicken	intestine	Myroides odoratimimus strain DF85-2	GCF_030326675.1	NZ_JACAKS010000046.1	HX042_RS16720	WP_154138269.1	0.9847	2019	China	Jiangxi	[8]
Host-associated	chicken	intestine	Myroides odoratimimus strain DF69-2	GCF_030327785.1	NZ_JACAKV010000044.1	HX054_RS16840	WP_154138269.1	0.9847	2019	China	Jiangxi	[8]
Host-associated	chicken	intestine	Myroides odoratimimus strain DF68-3	GCF_030327825.1	NZ_JACAKW010000064.1	HX067_RS17265	WP_154138269.1	0.9847	2019	China	Jiangxi	[8]
Host-associated	chicken	intestine	Myroides odoratimimus strain DF66-3	GCF_030327845.1	NZ_JACAKX010000066.1	HX051_RS17310	WP_154138269.1	0.9847	2019	China	Jiangxi	[8]
Host-associated	chicken	intestine	Myroides odoratimimus strain 257-2	GCF_030327865.1	NZ_JACAKZ010000060.1	HX063_RS17360	WP_154138269.1	0.9847	2019	China	Shanxi	[8]
Host-associated	chicken	intestine	Myroides marinus strain 256-2	GCF_030327885.1	NZ_JACALA010000074.1	HX071_RS18585	WP_154138269.1	0.9847	2019	China	Shanxi	[8]
Host-associated	chicken	intestine	Myroides odoratimimus strain 251-3	GCF_030327925.1	NZ_JACALC010000054.1	HX055_RS17070	WP_154138269.1	0.9847	2019	China	Shanxi	[8]
Host-associated	chicken	intestine	Myroides odoratimimus strain 227-2	GCF_030328005.1	NZ_JACALG010000059.1	HX070_RS17460	WP_154138269.1	0.9847	2019	China	Shanxi	[8]
Host-associated	chicken	intestine	Myroides odoratimimus strain 215-1	GCF_030328035.1	NZ_JACALI010000053.1	HX089_RS17365	WP_154138269.1	0.9847	2019	China	Shanxi	[8]
Host-associated	chicken	intestine	Myroides odoratimimus strain 206-3	GCF_030328085.1	NZ_JACALJ010000057.1	HX094_RS17480	WP_154138269.1	0.9847	2019	China	Shanxi	[8]
Host-associated	chicken	intestine	Myroides odoratimimus strain 197-3	GCF_030328125.1	NZ_JACALM010000050.1	X091_RS17365	WP_154138269.1	0.9847	2019	China	Shanxi	[8]
Host-associated	chicken	intestine	Empedobacter falsenii strain 210	GCF_030328265.1	NZ_JACALR010000012.1	HX095_RS16910	WP_154138269.1	0.9847	2019	China	Shanxi	[8]
Host-associated	chicken	intestine	Chryseobacterium indologenes strain 50	GCF_030328245.1	NZ_JACALS010000020.1	HX126_RS23500	WP_154138269.1	0.9847	2019	China	Shanxi	[8]
Host-associated	pig	feces	Myroides sp. NP-2 strain NP-2	GCF_014145665.1	NZ_JACHTD010000026.1	H4K35_RS15190	WP_154138269.1	0.9847	2019	China	NA
Host-associated	fly	tissue	Myroides odoratimimus strain X-16	GCF_035823995.1	NZ_JAYMME010000045.1	VSO93_RS16690	WP_154138269.1	0.9847	2023	China	Jiangsu	[9]
Host-associated	fly	tissue	Myroides odoratimimus strain X-15	GCF_035823915.1	NZ_JAYMMF010000031.1	VSO56_RS15305	WP_154138269.1	0.9847	2023	China	Jiangsu	[9]
Host-associated	chicken	feces	Myroides sp. C6-3 strain C6-3	GCF_050522425.1	NZ_JBMVQP010000030.1	ACPDG9_RS12345	WP_154138269.1	0.9847	2021	China	Shandong
Host-associated	chicken	feces	Myroides sp. C20-1 strain C20-1	GCF_050522505.1	NZ_JBMVQS010000031.1	ACPDG4_RS12365	WP_154138269.1	0.9847	2021	China	Shandong	[10]
Host-associated	Homo sapiens	NA	Vaginella massiliensis strain WGS2087	GCF_043950645.1	NZ_CP171010.1	ACF3NR_RS02325	WP_395092899.1	0.9847	2023	Denmark: Copenhagen	NA
Host-associated	Macaca mulatta	feces	Paenimyroides viscosum strain YIM 102796	GCF_003858535.1	NZ_RQTJ01000029.1	EG242_RS11610	WP_124900036.1	0.9809	2016	China	Yunnan	[11]
Host-associated	pig	commercial farm	Myroides phaeus strain 18QD1AZ29W	GCF_009799805.1	NZ_CP047050.1	GQS07_RS08765	WP_158210470.1	0.9809	2018	China	Shandong	[12]
Host-associated	Sus scrofa	oral cavity	Kaistella sp. strain Z2-28_MAG_25	GCF_041814985.1	NZ_JBGXYB010000037.1	ACEYLB_RS03150	WP_373709109.1	0.9809	2023	China	Kunming
Host-associated	Sus scrofa	oral cavity	Kaistella sp. strain Z2-69_MAG_6	GCF_041818545.1	NZ_JBGYCW010000065.1	ACEYK3_RS07520	WP_373709109.1	0.9809	2023	China	Kunming
Host-associated	Sus scrofa	oral cavity	Kaistella sp. strain Z2-2_MAG_13	GCF_041822895.1	NZ_JBGZWE010000041.1	ACEYM4_RS04015	WP_373709109.1	0.9809	2023	China	Kunming
Host-associated	Sus scrofa	oral cavity	Kaistella sp. strain Z2-15_MAG_18	GCF_041824135.1	NZ_JBGZYM010000056.1	ACEYOS_RS06355	WP_373709109.1	0.9809	2023	China	Kunming
Host-associated	Sus scrofa	oral cavity	Kaistella sp. strain Z2-94_MAG_10	GCF_041800805.1	NZ_JBHCDP010000096.1	ACEYBQ_RS09570	WP_373709109.1	0.9809	2023	China	Kunming
Host-associated	Sus scrofa	oral cavity	Kaistella sp. strain Z2-86_MAG_2	GCF_041802765.1	NZ_JBHCHG010000058.1	ACEYC1_RS07520	WP_373709109.1	0.9809	2023	China	Kunming
Host-associated	Sus scrofa	oral cavity	Kaistella sp. strain Z2-75_MAG_4	GCF_041805775.1	NZ_JBHCNC010000091.1	ACEYFD_RS11475	WP_373709109.1	0.9809	2023	China	Kunming
Host-associated	chicken	Anal swab	Empedobacter stercoris strain SCVM0123	GCF_025244765.1	NZ_CP104212.1	NZD85_RS14590	WP_260544658.1	0.9759	2019	China	Chongqing	[13]
Host-associated	chicken	Anal swab	Empedobacter stercoris strain SCVM0123	GCF_025244765.1	NZ_CP104212.1	NZD85_RS14585	WP_260544657.1	0.9785	2019	China	Chongqing	[13]
Environment		soil	Myroides odoratimimus strain MO286	GCF_020281185.1	NZ_JACXZD010000011.1	IF087_RS10640	WP_154138269.1	0.9847	2019	China	Zhejiang	[14]
Environment		soil	Myroides odoratimimus strain MO295	GCF_020281125.1	NZ_JACXZF010000011.1	IF083_RS10645	WP_154138269.1	0.9847	2019	China	Zhejiang	[14]
Environment		Microplastics	Myroides odoratimimus strain MP_3_11	GCF_051842485.1	NZ_JBPXQS010000047.1	ACS7E9_RS17075	WP_154138269.1	0.9847	2024	Bangladesh:Chattogram	NA
Environment		raw milk	Kaistella haifensis strain DSM 19056	GCF_000735695.	NZ_JASZ02000029.1	AP75_RS11315	WP_051872746.1	0.9809	2004	Israel	NA	[15]
Environment		bioreactor sludge	Flavobacteriales bacterium isolate new MAG-316	GCA_016787685.1	JAEUSZ010000050.1	JNL43_15275	MBL7940721.1	0.9809	NA	China	Nanjing	[16]
NA, Not Available
References
[1] Bhatt A, Pujari S, Mantri S, et al. A rare urinary tract infection of multidrug-resistant chryseobacterium urinae sp. nov. isolated from a diabetic, non-catheterized patient. Arch Microbiol 2024; 206: 150.
[2] Krylova E, Bogomazova A, Kirsanova N, et al. Development and validation of PCR diagnostic assays for detection of avibacterium paragallinarum and ornithobacterium rhinotracheale. Vet Sci 2023; 11: 7.
[3] Wang J, Chen Y, He X, et al. PaR1 secreted by the type IX secretion system is a protective antigen of riemerella anatipestifer. Front Microbiol 2023; 13: 1082712.
[4] Takahashi H, Fujii T, Yamakawa S, et al. Combined oral intake of short and long fructans alters the gut microbiota in food allergy model mice and contributes to food allergy prevention. BMC Microbiol 2023; 23: 266.
[5] Zhang R, Dong N, Shen Z, et al. Epidemiological and phylogenetic analysis reveals flavobacteriaceae as potential ancestral source of tigecycline resistance gene tet(X). Nat Commun 2020; 11: 4648.
[6] Xihui Z, Yanlan L, Zhiwei W, et al. Antibiotic resistance of riemerella anatipestifer and comparative analysis of antibiotic-resistance gene detection methods. Poult Sci 2022; 102: 102405.
[7] Commans F, Hayer J, Do BN, et al. Whole-genome sequence and resistance determinants of four elizabethkingia anophelis clinical isolates collected in hanoi, vietnam. Sci Rep 2024; 14: 7241.
[8] Dong N, Zeng Y, Cai C, et al. Prevalence, transmission, and molecular epidemiology of tet(X)-positive bacteria among humans, animals, and environmental niches in China: An epidemiological, and genomic-based study. Sci Total Environ 2022; 818: 151767.
[9] Yan Z, Wang P, Wang H, et al. Emergence and genomic epidemiology of tigecycline resistant bacteria of fly origin across urban and rural China. Environ Int 2024; 193: 109099.
[10] Chen C, Wu T, Liu J, Lv Y. Genomic diversity of the tet(X)-positive myroides species. Microorganisms 2025; 13: 1180.
[11] Jung EJ, Choi SY, Lee S-M, et al. Flavobacterium dauae sp. nov., isolated from rhizosphere soil of a tomato plant. Int J Syst Evol Microbiol 2021; 71: 005033.
[12] Liu D, Zhai W, Song H, et al. Identification of the novel tigecycline resistance gene tet(X6) and its variants in myroides, acinetobacter and proteus of food animal origin. J Antimicrob Chemother 2020; 75: 1428–31.
[13] Anon. EBR-5, a novel variant of metallo-β-lactamase EBR from multidrug-resistant empedobacter stercoris | microbiology spectrum. Accessed January 5, 2025.
[14] Cheng Y-Y, Liu Y, Chen Y, et al. Sporadic dissemination of tet(X3) and tet(X6) mediated by highly diverse plasmidomes among livestock-associated acinetobacter. Microbiol Spectr 2021; 9: e0114121.
[15] Hantsis-Zacharov E, Halpern M. Chryseobacterium haifense sp. nov., a psychrotolerant bacterium isolated from raw milk. Int J Syst Evol Microbiol 2007; 57: 2344–8.
[16] Lin Y, Wang L, Xu K, Li K, Ren H. Revealing taxon-specific heavy metal-resistance mechanisms in denitrifying phosphorus removal sludge using genome-centric metaproteomics. Microbiome 2021; 9: 67.
